# Supplementary material for: Altered gut microbiota in temporal lobe epilepsy with anxiety disorders
Source: Front Microbiol. 2023 May 22;14:1165787. doi: 10.3389/fmicb.2023.1165787 (PMC10239838; doi:10.3389/fmicb.2023.1165787)
Supplement: Supplementary Table 1 — Redundancy analysis (RDA) of anxiety impact factors. [file Data_Sheet_1.ZIP]

Archive with 9 entries (8 files):
- Supplementary Tables/
- Supplementary Tables/.DS_Store
- __MACOSX/Supplementary Tables/._.DS_Store
- Supplementary Tables/Supplementary Table 3.doc
- __MACOSX/Supplementary Tables/._Supplementary Table 3.doc
- Supplementary Tables/Supplementary Table 2.doc
- __MACOSX/Supplementary Tables/._Supplementary Table 2.doc
- Supplementary Tables/Supplementary Table 1.doc
- __MACOSX/Supplementary Tables/._Supplementary Table 1.doc
